# Supplementary material for: Structural determinants of microtubule minus end preference in CAMSAP CKK domains
Source: Nat Commun. 2019 Nov 20;10:5236. doi: 10.1038/s41467-019-13247-6 (PMC6868217; doi:10.1038/s41467-019-13247-6)
Supplement: Supplementary file 7 — Source Data [file 41467_2019_13247_MOESM7_ESM.xlsx]

## Sheet: Fig2e CKK interface area
	13pf CAMSAP1 CKK interface with beta1	13pf CAMSAP1 CKK interface with beta2	13pf CAMSAP1 CKK interface with alpha1	13pf CAMSAP1 CKK interface with alpha2	14pf CAMSAP1 CKK interface with beta1	14pf CAMSAP1 CKK interface with beta2	14pf CAMSAP1 CKK interface with alpha1	14pf CAMSAP1 CKK interface with alpha2	13pf Ngrub CKK interface with beta1	13pf NGrub CKK interface with beta2	13pf NGrub CKK interface with alpha1	13pf Ngrub CKK interface with alpha2	14pf Ngrub CKK interface with beta1	14pf NGrub CKK interface with beta2	14pf NGrub CKK interface with alpha1	14pf Ngrub CKK interface with alpha2
half map 1	597.3	428	165.9	363.6	577.7	420.6	135.8	336.4	534.3	429.6	63.1	225.3	618.4	481	84.1	249.8
half map 2	582.3	447	186.8	355.3	574.6	450.5	161.4	318.3	567	431.3	86.8	215.5	607.6	434.5	100.6	252.9

## Sheet: Fig4b protofilament skew angle
	Kinesin 13pf	NgCKK 13pf	HsCKK 13pf	Kinesin 14pf	NgCKK 14pf	HsCKK 14pf
	-0.02875	0.0982609	0.272258	-0.405676	-0.270286	-0.0585455
	0.010303	0.0969565	0.435	-0.492222	-0.370385	0.0283333
	0.145581	0.199773	0.41	0.0659524	-0.227925	-0.105455
	0.0546512	0.2975	0.566038	0.0768	-0.343571	-0.06875
	0.104909	0.292857	0.604286	-0.225357	-0.0519231	0.00394366
	0.0952941	0.0596154	0.563478	-0.434909	-0.187812	0.015122
	0.0721951	0.0361111	0.67	-0.328462	-0.298889	0.0436207
	0.125357	0.0497143	0.640811	-0.566786	-0.316327	0.0625
	-0.0498437	0.212105	0.582	-0.368824	-0.298889	-0.145294
	-0.0075	0.083913	0.506667	-0.1535	-0.0828	-0.163333
	-0.07175	0.205	0.398077	-0.3815	-0.405882	-0.0491667
	0.0378571	0.200526	0.548286	-0.451351	-0.169556	0.034
	0.0508696	-0.0905882	0.491	-0.392727	-0.400833	-0.0942857
	-0.0489655	0.386471	0.375789	-0.310357	-0.203793	-0.0117391
	0.0691304	0.0754545	0.546038	-0.3225	-0.419355	-0.0360377
	0.15283	0.0931707	0.382308	-0.378864	-0.312857	-0.0522

## Sheet: Fig5a_left 1CKK_N1492A-CSP
Sequence		Comined Chemical shifts difference
1478		2.42507
1483		1.1398
1494		1.58749
1498		0.382637
1499		0.927399
1504		0.363929
1506		0.184391
1507		0.550818
1509		0.416497
1514		1.4781
1516		0.308185
1519		2.43576
1524		1.09225
1525		0.592624
1527		0.651059
1528		1.23227
1529		1.214
1530		1.39557
1534		0.420119
1536		0.261858
1537		3.40549
1538		0.777319
1539		0.544059
1540		0.280401
1541		0.283769
1542		2.95486
1546		1.27212
1549		0.630971
1551		0.715852
1552		0.31172
1554		0.230006
1555		0.336518
1556		0.79712
1557		1.19354
1559		0.620036
1565		1.90615
1566		3.09705
1567		0.25476
1568		1.65605
1570		0.520024
1572		1.9244
1573		1.93349
1574		4.71887
1577		0.284917
1579		0.835565
1580		2.06049
1581		0.80957
1587		1.5597

## Sheet: Fig5aright 1CKK_N1492A-CPMG
Sequence		Normalized Std R2
1463		0.0248941
1466		0.0440782
1467		0.0167453
1468		0.0156503
1469		0.0138032
1471		0.0743698
1472		0.0781947
1474		0.0519462
1475		0.0475151
1476		0.0619426
1478		0.0363074
1479		0.143815
1480		0.0424496
1481		0.027818
1482		0.0289488
1483		0.0365772
1484		0.0709169
1485		0.0784902
1486		0.0271599
1487		0.0521589
1488		0.0413712
1489		0.0317139
1490		0.0719049
1492		0.0492408
1493		0.166236
1494		0.0351643
1496		0.0763482
1497		0.0720197
1498		0.0250311
1499		0.0276394
1500		0.0352671
1501		0.092582
1502		0.0318436
1503		0.0359046
1504		0.053461
1505		0.0284062
1506		0.0338598
1507		0.0292244
1508		0.0283931
1509		0.0271925
1511		0.0357078
1513		0.0792332
1514		0.0451951
1515		0.0693199
1516		0.0463181
1517		0.0441936
1518		0.0358142
1519		0.0555957
1520		0.054281
1521		0.0381338
1522		0.0482676
1523		0.0457846
1524		0.0162417
1525		0.0317765
1526		0.0343794
1527		0.045401
1528		0.0559999
1529		0.0667478
1530		0.0847785
1532		0.0379579
1533		0.0260057
1534		0.0489578
1535		0.0335145
1536		0.0450185
1537		0.042777
1538		0.0251353
1539		0.0797524
1540		0.0377651
1541		0.047228
1542		0.0577636
1546		0.0257654
1547		0.0505076
1548		0.0316133
1549		0.0437365
1551		0.0415701
1552		0.0342255
1553		0.0341476
1554		0.0289029
1555		0.0343333
1556		0.049327
1557		0.0283331
1558		0.0546808
1559		0.0322095
1562		0.056519
1563		0.0295357
1564		0.0318912
1565		0.032339
1566		0.0440843
1567		0.0175311
1568		0.0482865
1570		0.0150762
1572		0.0211907
1573		0.0310107
1574		0.0206048
1575		0.104549
1576		0.0273353
1577		0.0266442
1578		0.112687
1579		0.0417864
1580		0.0357425
1581		0.0304931
1582		0.0883883
1583		0.0565501
1584		0.0675436
1586		0.0320504
1587		0.0181342
1588		0.0173446
1596		0.013046
1597		0.0197552
1598		0.0247246
1599		0.0565501
1600		0.127699
1601		0.0508582
1602		0.0124017

## Sheet: Fig5c B lattice dimer spacing
	NgCKK 13pf	HsCKK 13pf	NgCKK 14pf	HsCKK 14pf
	54.987	54.545	54.972	54.434
	54.931	54.597	54.924	54.541
	54.95	54.584	55	54.577
	54.957	54.616	54.945	54.418
	54.827	54.566	54.976	54.489
	55.007	54.484	54.789	54.391
	54.933	54.577	54.969	54.42
	55.007	54.585	54.929	54.417
	54.855	54.51	54.903	54.433
	54.847	54.574	54.79	54.318
	55.019	54.68	54.96	54.55
	55.146	54.54	55.088	54.635
			54.961	54.497

## Sheet: SFig4c endvslattice ratios
	NgCKK (50 nM)	HsCKK (50 nM)	NgCKK Swap C (50 nM)	NgCKK Swap N+C (50 nM)	NgCKK Swap C (10 nM)	NgCKK Swap N+C (10 nM)
	0.891406	2.16518	0.474119	0.764211	0.144429	1.46457
	0.654219	1.41423	0.529846	1.259	0.295405	2.0457
	1.10409	2.83681	0.835401	2.15067	0.242793	1.27063
	0.618757	3.18774	0.678317	0.729193	0.135427	2.17884
	0.662888	2.24151	0.528588	1.49158	0.145337	1.68246
	0.183614	1.65908	0.55956	1.72381	0.119401	1.02608
	0.395428	1.24531	0.666999	0.784968	0.012901	1.87587
	0.94183	1.06923	0.600042	1.61975	0.100039	1.99723
	0.338427	3.28148	0.497277	0.88507	0.318543	1.43608
	0.881098	1.26645	0.883442	1.8694	0.486377	0.908338
	0.324474	3.90806	0.804712	1.35201	0.827703	1.34523
	0.676223	3.25678	0.712378	0.722957	0.445652	1.02906
	1.17028	3.5594	0.686594	1.40768	0.079697	0.855381
	1.17577	1.70514	0.693315	1.36225	0.501608	2.65913
	0.984593	2.0018	0.72813	1.37121	0.328273	1.23035
	0.984593		0.70475	1.3519	0.258701	1.81436
	0.924192			1.4743		2.02451
				1.35057		0.737548
				1.25114		2.02287
				0.803832		1.14726

## Sheet: SFig6e 1CKK_WT-CPMG
Sequence		Normalized Std R2
1463		0.0964002
1466		0.110238
1467		0.0260093
1468		0.064816
1469		0.023217
1474		0.135703
1475		0.0595433
1476		0.0302463
1478		0.0416731
1483		0.0501051
1484		0.0510045
1485		0.0509242
1486		0.0592196
1487		0.0701262
1488		0.0557652
1489		0.0549842
1490		0.108793
1493		0.107079
1494		0.0426865
1496		0.0760313
1497		0.071205
1498		0.0432181
1499		0.0316063
1502		0.04417
1503		0.0434231
1504		0.0508692
1505		0.0352049
1506		0.0315626
1507		0.017982
1508		0.0257911
1509		0.036591
1511		0.0548314
1513		0.0911267
1514		0.105644
1515		0.0532368
1516		0.0453328
1517		0.051745
1518		0.0567034
1519		0.135007
1520		0.0629276
1521		0.0598833
1522		0.0352148
1523		0.0608736
1525		0.0593339
1526		0.0605997
1527		0.0715845
1528		0.0565778
1529		0.0644642
1530		0.0994299
1532		0.0455548
1533		0.052109
1534		0.0471982
1535		0.0378506
1536		0.0682147
1537		0.0793519
1538		0.0336856
1539		0.104828
1540		0.0615183
1541		0.0593464
1542		0.0489023
1546		0.0269293
1547		0.032852
1548		0.0581657
1549		0.0962834
1551		0.0785817
1552		0.0555957
1553		0.0406324
1554		0.0670638
1555		0.0402311
1556		0.041479
1557		0.0347324
1558		0.0894693
1562		0.0748257
1563		0.0509778
1564		0.0527574
1565		0.0373564
1566		0.0316047
1567		0.0359539
1568		0.0356774
1570		0.0178272
1572		0.0278862
1573		0.0553034
1574		0.0246829
1575		0.100464
1576		0.0442355
1577		0.0266565
1579		0.0347153
1580		0.0441821
1581		0.0491799
1582		0.108751
1583		0.0535086
1584		0.079838
1586		0.0513749
1587		0.0322673
1588		0.0439609
1596		0.020082
1597		0.0673353
1598		0.0701324
1599		0.168391
1602		0.0129174

## Sheet: SFig6e 3CKK-CPMG
sequence		Normalized std R2
1128		0.0457628
1112		0.0126585
1114		0.00914615
1115		0.0119048
1116		0.00936969
1117		0.0227404
1118		0.011453
1120		0.0308065
1121		0.0162219
1122		0.0144343
1123		0.0967052
1124		0.0621272
1125		0.0424298
1126		0.0380829
1127		0.0341136
1130		0.0366679
1131		0.0377963
1132		0.0351803
1133		0.0398868
1134		0.0445254
1135		0.0247475
1136		0.0351683
1137		0.0524273
1138		0.020998
1139		0.0344404
1141		0.0385024
1142		0.042855
1143		0.0294243
1145		0.0246343
1146		0.0276863
1147		0.0282328
1148		0.025346
1149		0.0339484
1150		0.021133
1151		0.0259586
1152		0.0403821
1153		0.0370993
1154		0.0320961
1155		0.0148208
1156		0.0255592
1157		0.283951
1158		0.0273074
1159		0.0353168
1160		0.0627722
1161		0.0490251
1162		0.0302326
1163		0.0699925
1164		0.0424271
1165		0.0419139
1166		0.039956
1167		0.0619441
1168		0.170258
1169		0.0459062
1170		0.0597939
1171		0.0165717
1172		0.0621021
1173		0.0586065
1174		0.0232818
1175		0.038202
1176		0.065287
1177		0.0494353
1178		0.0344555
1179		0.0211035
1180		0.0787426
1181		0.0317873
1182		0.0260623
1183		0.0240606
1184		0.0197405
1185		0.0350146
1186		0.0298745
1187		0.0463804
1188		0.0633734
1189		0.0227217
1190		0.0366113
1191		0.0271186
1192		0.0232527
1195		0.0265496
1196		0.0392258
1197		0.0387298
1199		0.0185074
1200		0.0370527
1201		0.0260543
1202		0.0548381
1203		0.0239416
1204		0.0346177
1205		0.0477711
1206		0.0325688
1207		0.0769765
1208		0.0312786
1210		0.02744
1211		0.028357
1212		0.0405921
1213		0.0180348
1214		0.0370235
1215		0.0396902
1216		0.0449689
1217		0.0378366
1219		0.0125882
1220		0.0304546
1221		0.0195214
1222		0.0274841
1223		0.041479
1224		0.167729
1225		0.036295
1226		0.0468531
1227		0.0967052
1228		0.0434783
1229		0.0309193
1230		0.0427577
1231		0.11982
1232		0.0449448
1233		0.036631
1235		0.0398705
1236		0.0270767
1237		0.0119077
1242		0.00837487
1243		0.0141207
1246		0.0265376
1247		0.0114108
1248		0.0147912
1249		0.0175282
1250		0.0116422
1252		0.00911766

## Sheet: SFig6e NgCKK-CPMG
Sequence		Std of R2
745		3.76477
676		2.36142
749		2.95914
763		3.75031
675		4.13608
689		4.35602
764		2.62996
751		3.27634
692		3.75154
648		2.38088
788		0.26534
755		3.37196
787		5.98005
724		1.31057
684		1.38339
784		1.40845
691		4.64847
685		4.65701
753		4.72728
769		5.41348
672		3.54463
671		2.85396
669		2.43901
693		2.97228
674		2.41719
762		2.37818
752		2.31871
690		4.2382
722		5.43856
661		2.49747
637		1.56343
761		2.57467
640		2.06839
660		4.0273
686		4.61754
774		3.92303
709		1.33227
694		1.84008
649		1.75816
663		1.37728
785		1.23693
783		2.16784
659		1.45458
723		1.1018
662		1.65911
636		1.22239
756		3.50425
688		2.93565
743		1.45473
677		2.54595
635		4.32606
655		2.10045
639		5.15257
664		1.60956
746		1.86987
771		4.96549
748		1.74899
654		2.86021
638		0.961014
759		3.02539
646		2.72443
687		1.37993
668		3.57419
666		1.17627
644		3.84306
773		1.64033
667		3.11769
653		1.65778
647		3.30912
670		3.24257
695		2.04793
650		4.43607
645		3.20995
757		5.57859
742		2.16955
634		1.30973
770		2.14843
772		2.86487
758		3.37501
747		2.11601
768		2.57403
744		2.80719
754		5.13686

## Sheet: SFig6f 1CKK_N1492A-CEST
offset	S1585 Normalized Intesnties	T1553 Normalized Intensies
6325	0.96992	1
6350	0.97744	0.941176
6375	0.97744	0.960784
6400	0.99248	0.941176
6425	0.97744	1
6450	0.96992	0.960784
6475	0.96992	0.941176
6500	0.97744	0.960784
6525	0.97744	0.941176
6550	0.96992	0.980392
6575	0.96992	0.980392
6600	0.97744	0.960784
6625	0.96992	0.960784
6650	0.96992	0.980392
6675	0.96992	0.921569
6700	0.96241	0.941176
6725	0.95489	0.960784
6750	0.93985	0.980392
6775	0.93233	0.980392
6800	0.92481	0.960784
6825	0.90226	0.941176
6850	0.8797	0.960784
6875	0.79699	0.980392
6900	0.67669	0.941176
6925	0.42105	0.921569
6950	0.03759	0.960784
6975	0	0.941176
7000	0.19549	0.901961
7025	0.57143	0.862745
7050	0.7594	0.921569
7075	0.84211	0.862745
7100	0.88722	0.803922
7125	0.93233	0.627451
7150	0.93985	0.45098
7175	0.95489	0.0196078
7200	0.95489	0.0392157
7225	0.96992	0.196078
7250	0.96241	0.54902
7275	0.95489	0.745098
7300	0.96992	0.803922
7325	0.96992	0.901961
7350	0.96992	0.921569
7375	0.96992	0.941176
7400	0.97744	0.921569
7425	0.96241	0.901961
7450	0.96992	0.960784
7475	0.97744	0.960784
7500	0.96241	0.960784
7525	1	0.980392
7550	0.99248	0.980392
7575	0.99248	0.960784
7600	0.98496	0.941176
7625	0.98496	0.941176
7650	0.98496	0.901961
7675	0.98496	1.01961
7700	0.97744	0.901961
7725	0.98496	0.980392
7750	0.98496	0.980392
7775	0.98496	0.941176
7800	0.98496	1.01961
7825	0.97744	0.960784
7850	0.97744	1
7875	0.98496	0.960784
7900	0.99248	0.921569
7925	0.99248	0.901961
7950	0.98496	0.941176
7975	0.96992	0.960784
8000	0.98496	1
8025	0.97744	1
8050	1	1
8075	0.98496	0.960784
8100	0.99248	0.980392
8125	0.98496	0.941176
8150	0.99248	0.941176
8175	0.99248	0.941176
8200	0.96992	0.980392

[truncated: 3 more sheets: SFig6g 3CKK-CEST, SFig6h NgCKK-CEST, SFig7a halfmap dimer spacing]
